# Supplementary material for: Exploring Novel Fungal–Bacterial Consortia for Enhanced Petroleum Hydrocarbon Degradation
Source: Toxics. 2024 Dec 17;12(12):913. doi: 10.3390/toxics12120913 (PMC11728489; doi:10.3390/toxics12120913)
Supplement: Supplementary file 1 [file toxics-12-00913-s001.zip]

Archive with 8 entries (8 files):
- Supplementary Figure S1.tif
- Supplementary Figure S2.tif
- Supplementary Figure S3.png
- Supplementary Figure S4.png
- Supplementary Figure S5.png
- Supplementary Figure S6.png
- Supplementary Table S1.pdf
- Supplementary Table S2.pdf
